# Supplementary material for: Low Serum Vitamin D Status Is Associated with Incident Alzheimer’s Dementia in the Oldest Old
Source: Nutrients. 2022 Dec 23;15(1):61. doi: 10.3390/nu15010061 (PMC9824107; doi:10.3390/nu15010061)
Supplement: Supplementary file 1 [file nutrients-15-00061-s001.zip]

Archive with 1 entries (1 files):
- nutrients-2085506-supplementary.pdf
